# Supplementary material for: DNA strand-exchange patterns associated with double-strand break-induced and spontaneous mitotic crossovers in Saccharomyces cerevisiae
Source: PLoS Genet. 2018 Mar 26;14(3):e1007302. doi: 10.1371/journal.pgen.1007302 (PMC5886692; doi:10.1371/journal.pgen.1007302)
Supplement: S1 Appendix — (XLSX) [file pgen.1007302.s009.xlsx]

## Sheet: hetDNA lengths
S1 Appendix
hetDNA lengths calculated for DSB-induced, spontaneous TSA1, and spontaneous tsa1Δ. Both upstream and downstream hetDNA lengths for DSB-induced events underlying Figure 9 are provided.
	hetDNA length (bp)
	DSB-induced			Spontaneous TSA1	Spontaneous tsa1Δ
Number of events	Upstream	Downstream	Combined
1	-1994	1957	3951	102	204
2	-1994	1957	3951	102	304.5
3	-1994	1957	3951	201	306
4	-1994	1957	3951	204	613.5
5	-1994	1957	3951	255	711
6	-1994	1906	3900	357	808.5
7	-1994	1906	3900	357	1117.5
8	-1994	1906	3900	543	1218
9	-1994	1549	3543	561	1326
10	-1994	1447	3441	660	1371
11	-1994	1447	3441	709.5	1428
12	-1994	937	2931	816	1479
13	-1994	682	2676	1068	1581
14	-1994	682	2676	1122	1581
15	-1994	427	2421	1122	1683
16	-1994	1906	3900	1224	1776
17	-1941.5	2008	3949.5	1275	1869
18	-1941.5	2008	3949.5	1371	2115
19	-1941.5	2008	3949.5	1371	2122.5
20	-1941.5	2008	3949.5	1459.5	2293.5
21	-1941.5	1957	3898.5	1471.5	2679
22	-1941.5	1957	3898.5	1487	2778
23	-1941.5	1957	3898.5	1581	2782.5
24	-1941.5	1957	3847.5	1581	2929.5
25	-1941.5	1906	3847.5	1581	3138
26	-1941.5	1906	3847.5	1608	3340.5
27	-1941.5	1855	3796.5	1632	3546
28	-1941.5	1804	3745.5	1726.5	3594
29	-1941.5	1753	3694.5	1813.5	3594
30	-1941.5	1753	3694.5	1878	3645
31	-1941.5	1549	3490.5	1879.5	3648
32	-1941.5	1091.5	3033	1917.5	3648
33	-1941.5	1040.5	2982	1930.5	3694.5
34	-1941.5	682	2623.5	1938	3798
35	-1941.5	427	2368.5	1994	3847.5
36	-1941.5	1192	3133.5	2008	3898.5
37	-1941.5	427	2368.5	2019	3898.5
38	-1941.5	376	2317.5	2032	3898.5
39	-1941.5	1855	3796.5	2064	3898.5
40	-1941.5	223	2164.5	2164.5	3900
41	-1892	1855	3747	2169	3900
42	-1892	1447	3339	2169	3949.5
43	-1844	1549	3393	2169	3949.5
44	-1844	172	2016	2217	3949.5
45	-1793	1906	3699	2223	3951
46	-1487	1957	3444	2268	3951
47	-1487	529	2016	2322	3951
48	-1434.5	1957	3391.5	2328	3951
49	-1383.5	2008	1383.5	2379	3951
50	-1232	1804	3036	2475	3951
51	-1130	1906	3036	2578.5	3951
52	-929	2008	2937	2631	4002
53	-473	2008	2481	2676	4002
54	-986	1498	2484	3085.5	4002
55	-422	427	849	3391.5	4002
56	-422	427	849	3441	4002
57	-422	2008	2430	3492	4002
58	-422	1906	2328	3696
59	-371	1447	1818	3696
60	-116	682	798	3696
61	-116	172	288	3798
62	-1994	26.5	2020.5	3801
63	-1941.5	26.5	1968	3847.5
64	-1892	1957	3849	3847.5
65	-1892	0	1892	3849
66	-1232	1753	2985	3852
67	-1994	26.5	2020.5	3898.5
68	-1994	1906	3900	3949.4
69	-1941.5	2008	3949.5	3949.5
70	-1941.5	1906	3847.5	3949.5
71	-1941.5	1906	3847.5	3949.5
72	-1892	1957	3849	3949.5
73	-623	1957	2580	3951
74	-522.5	223	745.5	3951
75	-116	682	798	4002
76	-24	2008	2032	4002
77	-24	2008	2032	4002
78	-986	2008	2994
79	0	2008	2008
80	0	1906	1906
81	-24	1906	1930
82	-24	2008	2032
83	-24	1549	1573
84	0	1447	1447
85	-24	1396	1420
86	-1079	937	2016
87	0	1396	1396
88	-24	529	553
89	-1130	2008	3138
90	-1283	2008	3291
91	-1994	1957	3951
92	-1941.5	1957	3898.5
93	-1941.5	1804	3745.5
94	-1941.5	1804	3745.5
95	-1994	1651	3645
96	-1994	937	2931
97	-1994	427	2421
98	-1994	0	1994
99	-1941.5	0	1941.5
100	-24	2008	2032
101	-1941.5	26.5	1968
102	-1079	26.5	1105.5
103	0	1600	1600
104	-1079	1498	2577
105	0	1396	1396
106	-1691	1753	3444
Median	-1941.5	1804	2989.5	2064	3594
